# Supplementary material for: Use of Multiparametric and Biparametric Magnetic Resonance Imaging in Bladder Cancer Staging: Prospective Observational Study and Analysis of Radiologist Learning Curve
Source: J Clin Med. 2024 Nov 18;13(22):6955. doi: 10.3390/jcm13226955 (PMC11595213; doi:10.3390/jcm13226955)
Supplement: Supplementary file 1 [file jcm-13-06955-s001.zip]

Archive with 1 entries (1 files):
- jcm-3187012-supplementary.pdf
